# Supplementary material for: Transcriptome analysis of two near-isogenic lines of bell pepper (Capsicum annuum) infected with bell pepper endornavirus and pepper mild mottle virus
Source: Front Genet. 2023 Apr 13;14:1182578. doi: 10.3389/fgene.2023.1182578 (PMC10133535; doi:10.3389/fgene.2023.1182578)
Supplement: Supplementary file 1 [file DataSheet1.zip]

Archive with 5 entries (5 files):
- Supplementary_Figure_1.pdf
- Supplementary_Table_1.pdf
- Supplementary_Table_2.pdf
- Supplementary_Table_3.pdf
- Supplementary_Table_4.pdf
